# Supplementary material for: Physical and Oxidative Stability of Low-Fat Fish Oil-in-Water Emulsions Stabilized with Black Soldier Fly (Hermetia illucens) Larvae Protein Concentrate
Source: Foods. 2021 Dec 3;10(12):2977. doi: 10.3390/foods10122977 (PMC8701752; doi:10.3390/foods10122977)
Supplement: Supplementary file 1 [file foods-10-02977-s001.zip]

Archive with 1 entries (1 files):
- foods-1468030-supplementary.pdf
